# Supplementary material for: Pacbio sequencing of copper-tolerant Xanthomonas citri reveals presence of a chimeric plasmid structure and provides insights into reassortment and shuffling of transcription activator-like effectors among X. citri strains
Source: BMC Genomics. 2018 Jan 4;19:16. doi: 10.1186/s12864-017-4408-9 (PMC5755412; doi:10.1186/s12864-017-4408-9)
Supplement: Supplementary file 1 — Repeat Variable Di-residues (RVDs) of different groups of TALEs from X. citri strains sequenced using pacbio sequencing strategy including Xc-03-1638-1-1. The TALEs have been grouped in three types, pthA2/3 type, with two subgroups as pthA2 and pthA3; pthA4 type and pthA1 type. Note the residues highlighted for TALEs in Xc-03-1638-1-1 show chimeric version of pthA2/3 type upon comparing RVDs. (XLS 27 kb) [file 12864_2017_4408_MOESM1_ESM.xls]

## Sheet: Class report for 1_all_citri
pthA2/3 type
	--	--	NI	HD	NI	HD	NI	NG	HD	NG	NG	NG	NI	NI	NI	NI	HD	NG						pthA3-pXc306	pthA3 subrgoup
	--	--	NI	HD	NI	HD	NI	NG	HD	NG	NG	NG	NI	NI	NI	NI	HD	NG						TALE2_LH276.2
	--	--	NI	HD	NI	HD	NI	NG	HD	NG	NG	NG	NI	NI	NI	NI	HD	NG						TALE2_LJ207-7.2
	--	--	NI	HD	NI	HD	NI	NG	HD	NG	NG	NG	NI	NI	NI	NI	HD	NG						TALE2_pLH201.2
	--	--	NI	HD	NI	HD	NI	NG	HD	NG	NG	NG	NI	NI	NI	NI	NI	NG						TALE1_pXcc03-1638-1-1
	--	--	NI	HD	NI	HD	NI	NG	HD	NG	NG	NG	NI	NI	NI	NG	--	--						TALE2_pLM180.2	pthA2 subgroup
	NI	HD	NI	HD	NI	HD	HD	NG	HD	NG	NG	NG	NG	NI	NI	NG	--	--						pthA2_pXc306
	NI	HD	NI	HD	NI	HD	HD	NG	HD	NG	NG	NG	NG	NI	HD	NG	--	--						TALE2_pXcc03-1638-1-1
	NI	HD	NI	HD	NI	HD	HD	NG	NG	NG	NG	NG	NG	NI	HD	NG	--	--						TALE1_pLM199.2
pthA4 type
	HD	N*	NI	NI	NI	HD	HD	NG	HD	NG	NG	NG	NG	NS	HD	HD	NG	NG	--					TALE1_pLM180.3	pthA4
	NI	N*	NI	NI	NI	HD	HD	NG	HD	NG	NG	NG	NG	NS	HD	HD	NG	NG	--					TALE3_pLH201.2	subgroup
	NI	N*	NI	NI	NI	HD	HD	NG	HD	NG	NG	NG	NG	NS	HD	HD	NG	NG	--					TALE3_pLJ207-7.2
	NI	N*	NI	NI	NI	HD	HD	NG	HD	NG	NG	NG	NG	NS	HD	HD	NG	NG	--					TALE3_pXcc03-1638-1-1
	NI	N*	NI	NI	NI	HD	HD	NG	HD	NG	NG	NG	NG	NS	HD	HD	NG	NG	--					pthA4_pXc306
pthA1 type
	NI	N*	NI	N*	NI	HD	HD	N*	NI	HD	NI	HD	N*	NI	HD	NI	HD	N*	NI	HD	HD	NG		TALE1_pLH276.2	pthA1
	NI	N*	NI	N*	NI	HD	HD	N*	NI	HD	NI	HD	N*	NI	HD	NI	HD	N*	NI	HD	HD	NG		TALE4_pXcc03-1638-1-1	subgroup
	NI	N*	NI	N*	NI	HD	HD	N*	NI	HD	NI	HD	N*	NI	HD	NI	HD	N*	NI	HD	HD	NG		TALE1_pLJ207-7.3
	NI	N*	NI	N*	NI	HD	HD	N*	NI	HD	NI	HD	N*	NI	HD	NI	HD	N*	NI	HD	HD	NG		TALE1_pLH201.2
	NI	N*	NI	N*	NI	HD	HD	N*	NI	HD	NI	HD	N*	NI	HD	NI	HD	NI	NG	--	--	--		TALE1_pLJ207-7.2
	NI	N*	NI	N*	NI	HD	HD	N*	NI	HD	NI	HD	N*	NI	HD	HD	NG	--	--	--	--	--		TALE2_pXc306
	--	--	--	--	--	--	--	--	--	--	NI	N*	NI	NI	HD	HD	NG	--	--	--	--	--		TALE1_pLM180.4
