# Supplementary material for: Pacbio sequencing of copper-tolerant Xanthomonas citri reveals presence of a chimeric plasmid structure and provides insights into reassortment and shuffling of transcription activator-like effectors among X. citri strains
Source: BMC Genomics. 2018 Jan 4;19:16. doi: 10.1186/s12864-017-4408-9 (PMC5755412; doi:10.1186/s12864-017-4408-9)
Supplement: Supplementary file 2 — List of SNPs obtained upon comparing chromosomes of Xc-03-1638-1-1 and LM180. (XLS 44 kb) [file 12864_2017_4408_MOESM2_ESM.xls]

## Sheet: Sheet1
SNP pattern	sequence_1_Contig	sequence_1_PosInContg	sequence_1_GenWidePos1	sequence_2_Contig	sequence_2_PosInContg	sequence_2_GenWidePos2
ct	X.	5617	5617	CM007622	2895306	2895306
ac	X.	409032	409032	CM007622	3298894	3298894
Ga	X.	511860	511860	CM007622	3401699	3401699
Ca	X.	512037	512037	CM007622	3401876	3401876
Ca	X.	512051	512051	CM007622	3401890	3401890
Ct	X.	512126	512126	CM007622	3401965	3401965
Gc	X.	512230	512230	CM007622	3402069	3402069
Gt	X.	512256	512256	CM007622	3402095	3402095
Gt	X.	512571	512571	CM007622	3402410	3402410
Ct	X.	512701	512701	CM007622	3402540	3402540
ga	X.	512780	512780	CM007622	3402619	3402619
ct	X.	534303	534303	CM007622	3424141	3424141
ct	X.	860138	860138	CM007622	3749962	3749962
ct	X.	866846	866846	CM007622	3756670	3756670
ga	X.	920968	920968	CM007622	3810795	3810795
ac	X.	1487015	1487015	CM007622	4377499	4377499
Ga	X.	1908141	1908141	CM007622	4778122	4778122
Gc	X.	1908251	1908251	CM007622	4778232	4778232
tc	X.	1908254	1908254	CM007622	4778235	4778235
tg	X.	2162610	2162610	CM007622	5033098	5033098
ct	X.	2162611	2162611	CM007622	5033099	5033099
gc	X.	2162612	2162612	CM007622	5033100	5033100
ag	X.	2162617	2162617	CM007622	5033105	5033105
ga	X.	2162618	2162618	CM007622	5033106	5033106
ca	X.	2283944	2283944	CM007622	5154431	5154431
ga	X.	2284421	2284421	CM007622	5154908	5154908
Ga	X.	2354318	2354318	CM007622	57752	57752
ac	X.	2360346	2360346	CM007622	63780	63780
ca	X.	2360347	2360347	CM007622	63781	63781
ga	X.	2600256	2600256	CM007622	303687	303687
ac	X.	2600257	2600257	CM007622	303688	303688
cg	X.	2600258	2600258	CM007622	303689	303689
Tg	X.	2664226	2664226	CM007622	369122	369122
Ag	X.	2880829	2880829	CM007622	585719	585719
Ga	X.	2880839	2880839	CM007622	585729	585729
Tc	X.	2881095	2881095	CM007622	585985	585985
Ag	X.	2881122	2881122	CM007622	586012	586012
Ct	X.	2881127	2881127	CM007622	586017	586017
tg	X.	2993490	2993490	CM007622	698378	698378
ct	X.	3038904	3038904	CM007622	743792	743792
cg	X.	3110124	3110124	CM007622	815380	815380
ac	X.	3263717	3263717	CM007622	968970	968970
gt	X.	3264666	3264666	CM007622	969919	969919
ag	X.	3538796	3538796	CM007622	1244047	1244047
tc	X.	3546903	3546903	CM007622	1252154	1252154
ag	X.	3949382	3949382	CM007622	1658277	1658277
ag	X.	3989855	3989855	CM007622	1698749	1698749
tc	X.	3998872	3998872	CM007622	1707766	1707766
at	X.	4072183	4072183	CM007622	1781078	1781078
ct	X.	4691347	4691347	CM007622	2400247	2400247
ga	X.	4899590	4899590	CM007622	2634802	2634802
Cg	X.	5068505	5068505	CM007622	2803723	2803723
